# Supplementary material for: Autism-Associated Gene Expression in Peripheral Leucocytes Commonly Observed between Subjects with Autism and Healthy Women Having Autistic Children
Source: PLoS One. 2011 Sep 15;6(9):e24723. doi: 10.1371/journal.pone.0024723 (PMC3174190; doi:10.1371/journal.pone.0024723)
Supplement: Table S3 — The list of overlapping genes between the ASD and asdMO group (fold-change > 1.5, vs. control or ctrlMO. (XLS) [file pone.0024723.s003.xls]

## Sheet: Sheet1
Table S3.	The list of overlapping genes between the ASD and asdMO group (fold-change > 1.5, vs. control or ctrlMO)
Agilent ID	Gene symbol	Description	[ASD](normalized)/[control](normalized)	[asdMO](normalized)/[ctrlMO](normalized)
A_23_P78018	ABCA5	ATP-binding cassette, sub-family A (ABC1), member 5	-1.81077	-1.55268
A_23_P207507	ABCC3	ATP-binding cassette, sub-family C (CFTR/MRP), member 3	1.52283	1.97217
A_23_P256205	ABLIM3	actin binding LIM protein family, member 3	1.64195	1.86184
A_24_P341897	ACVR1B	activin A receptor, type IB	1.58939	1.61244
A_23_P47102	ACY3	aspartoacylase (aminocyclase) 3	1.62587	1.67401
A_23_P168993	ADRB3	adrenergic, beta-3-, receptor	1.61547	1.62162
A_24_P278192	AK1	adenylate kinase 1	1.67513	1.62522
A_32_P89679	ALG10B	asparagine-linked glycosylation 10, alpha-1,2-glucosyltransferase homolog B (yeast)	-1.50581	-1.53879
A_24_P347880	ALOXE3	arachidonate lipoxygenase 3	1.52014	1.62179
A_24_P131580	ALPP/ALPPL2	alkaline phosphatase, placental	1.63251	1.60284
A_23_P216108	ANK1	ankyrin 1, erythrocytic	1.84383	2.73458
A_23_P213766	ANKH	ankylosis, progressive homolog (mouse)	1.53245	1.66924
A_23_P114616	ANKRD13C	ankyrin repeat domain 13C	-1.57084	-1.54308
A_24_P203630	ANKRD36B (includes others)	ankyrin repeat domain 36B	-1.79684	-1.55706
A_23_P24365	ANKRD49	ankyrin repeat domain 49	-1.56056	-1.65551
A_23_P101908	APC2	adenomatosis polyposis coli 2	1.70868	1.65073
A_23_P372834	AQP1	aquaporin 1 (Colton blood group)	1.59384	1.67606
A_23_P149775	ARHGAP12	Rho GTPase activating protein 12	-1.6978	-1.56885
A_23_P114670	ARHGEF16	Rho guanine nucleotide exchange factor (GEF) 16	1.7233	1.77129
A_23_P217712	ARSD	arylsulfatase D	1.57416	1.60542
A_23_P146325	ASAP1-IT	ASAP1 intronic transcript (non-protein coding)	1.50546	1.62789
A_23_P378514	ATOH7	atonal homolog 7 (Drosophila)	1.63254	1.69
A_23_P500410	ATP6V1G2	ATPase, H+ transporting, lysosomal 13kDa, V1 subunit G2	1.5437	1.59884
A_24_P913716	B3GNT7	UDP-GlcNAc:betaGal beta-1,3-N-acetylglucosaminyltransferase 7	1.79826	1.81374
A_24_P181149	BBS10	Bardet-Biedl syndrome 10	-1.50405	-1.58621
A_23_P398574	BCAM	basal cell adhesion molecule (Lutheran blood group)	1.81388	1.63347
A_32_P215078	BCL2L1	BCL2-like 1	1.53263	1.76682
A_24_P940776	BDP1	B double prime 1, subunit of RNA polymerase III transcription initiation factor IIIB	-1.57842	-1.63226
A_24_P64524	C11orf72	chromosome 11 open reading frame 72	1.61304	1.6663
A_32_P46765	C12orf29	chromosome 12 open reading frame 29	-1.51706	-1.5277
A_23_P14216	C13orf38	chromosome 13 open reading frame 38	1.75694	1.7806
A_23_P14302	C14orf139	chromosome 14 open reading frame 139	1.83615	1.8001
A_23_P206498	C16orf13	chromosome 16 open reading frame 13	1.54529	1.54014
A_32_P448360	C17orf65	chromosome 17 open reading frame 65	1.72462	1.69811
A_32_P27535	C17orf72	chromosome 17 open reading frame 72	1.51711	1.63241
A_24_P253723	C17orf91	chromosome 17 open reading frame 91	1.64961	1.5577
A_23_P50052	C18orf12	chromosome 18 open reading frame 12	1.84679	1.77128
A_23_P332937	C19orf23	chromosome 19 open reading frame 23	1.59265	1.67607
A_23_P132139	C21orf58	chromosome 21 open reading frame 58	2.24859	2.00946
A_32_P225536	C22orf45	chromosome 22 open reading frame 45	1.6086	1.72782
A_32_P168349	C6orf25	chromosome 6 open reading frame 25	1.67278	1.8821
A_23_P42288	C6orf27	chromosome 6 open reading frame 27	1.50234	1.53345
A_32_P59673	C7orf46	chromosome 7 open reading frame 46	-1.66651	-1.58842
A_23_P20804	C9orf25	chromosome 9 open reading frame 25	1.78244	1.78084
A_23_P21747	CABP5	calcium binding protein 5	1.97922	1.86712
A_23_P159622	CACNA1B	calcium channel, voltage-dependent, N type, alpha 1B subunit	1.50941	1.52676
A_23_P371794	CACNB3	calcium channel, voltage-dependent, beta 3 subunit	1.74583	1.75051
A_23_P66497	CACNG5	calcium channel, voltage-dependent, gamma subunit 5	1.55555	1.57486
A_23_P92765	CCDC112	coiled-coil domain containing 112	-1.57737	-1.55366
A_23_P384056	CCDC14	coiled-coil domain containing 14	-1.53036	-1.61056
A_23_P51317	CCDC76	coiled-coil domain containing 76	-1.90637	-1.86322
A_23_P312246	CCDC82	coiled-coil domain containing 82	-1.63722	-1.91473
A_23_P139162	CD6	CD6 molecule	1.72175	1.6829
A_23_P87879	CD69	CD69 molecule	-1.65874	-2.08992
A_23_P70520	CDSN	corneodesmosin	1.65918	1.66466
A_23_P70328	CENPQ	centromere protein Q	-1.54065	-1.97006
A_23_P25463	CEP290	centrosomal protein 290kDa	-1.6495	-1.83301
A_23_P206733	CES1	carboxylesterase 1	1.9454	2.23204
A_24_P2361	CLCNKA	chloride channel Ka	1.63036	1.67946
A_24_P257151	CLK1	CDC-like kinase 1	-1.75128	-1.59469
A_23_P61674	CLK4	CDC-like kinase 4	-1.63385	-1.81283
A_23_P215913	CLU	clusterin	1.80588	1.67376
A_23_P411113	CNTNAP1	contactin associated protein 1	1.58275	1.58669
A_23_P258164	CORT	cortistatin	1.81241	1.79386
A_23_P167537	CPLX2	complexin 2	1.99797	1.87772
A_23_P117882	CRABP1	cellular retinoic acid binding protein 1	1.67169	1.63445
A_23_P203645	CREBZF	CREB/ATF bZIP transcription factor	-1.56608	-1.51698
A_23_P215331	CRHR2	corticotropin releasing hormone receptor 2	1.69704	1.71001
A_23_P106602	CRISPLD2	cysteine-rich secretory protein LCCL domain containing 2	1.5133	1.60579
A_23_P25224	CSDA	cold shock domain protein A	1.6545	1.66906
A_24_P99963	CSNK1G2	casein kinase 1, gamma 2	1.8257	1.80389
A_24_P234792	CSNK1G3	casein kinase 1, gamma 3	-1.50204	-1.62827
A_24_P251534	CTDSPL	CTD (carboxy-terminal domain, RNA polymerase II, polypeptide A) small phosphatase-like	1.71765	1.76264
A_32_P86150	CTRB2	chymotrypsinogen B2	1.64427	1.54456
A_23_P168928	CYP11B1	cytochrome P450, family 11, subfamily B, polypeptide 1	1.93797	1.90036
A_23_P89981	CYP2F1	cytochrome P450, family 2, subfamily F, polypeptide 1	1.53222	1.73479
A_23_P31437	CYP2W1	cytochrome P450, family 2, subfamily W, polypeptide 1	1.58721	1.64688
A_23_P71258	CYP3A43	cytochrome P450, family 3, subfamily A, polypeptide 43	1.93971	1.96724
A_23_P142835	DCTN1	dynactin 1	1.9008	1.76182
A_24_P242036	dJ222E13.2	ribosomal RNA processing 7 homolog B (S. cerevisiae)	1.56147	1.56454
A_24_P269327	DKFZp434F142	hypothetical DKFZp434F142	1.5844	1.54449
A_24_P128255	DKFZP586B0319	DKFZP586B0319 protein	-1.70472	-1.60704
A_23_P28595	DLX2	distal-less homeobox 2	1.79009	1.81276
A_23_P213199	DNAJB14	DnaJ (Hsp40) homolog, subfamily B, member 14	-1.5078	-1.88377
A_23_P17880	DNAL4	dynein, axonemal, light chain 4	1.57299	1.64303
A_32_P191665	DPM2	dolichyl-phosphate mannosyltransferase polypeptide 2, regulatory subunit	1.53445	1.62041
A_23_P200741	DPT	dermatopontin	1.5822	1.53003
A_23_P408955	E2F2	E2F transcription factor 2	1.64555	1.60577
A_23_P9574	ECT2	epithelial cell transforming sequence 2 oncogene	-1.52373	-1.54306
A_23_P156842	EEF1E1	eukaryotic translation elongation factor 1 epsilon 1	-1.62897	-2.48901
A_23_P113005	EFNA1	ephrin-A1	1.63782	1.66536
A_23_P218892	EIF4G1	eukaryotic translation initiation factor 4 gamma, 1	1.52955	1.66692
A_23_P165848	EMILIN1	elastin microfibril interfacer 1	1.60985	1.61688
A_32_P213086	ENGASE	endo-beta-N-acetylglucosaminidase	1.53212	1.60912
A_23_P70318	ENPP4	ectonucleotide pyrophosphatase/phosphodiesterase 4 (putative)	-1.54507	-1.72862
A_23_P160359	EPB41	erythrocyte membrane protein band 4.1 (elliptocytosis 1, RH-linked)	1.76275	1.75775
A_23_P140675	EPB42	erythrocyte membrane protein band 4.2	1.58786	1.54629
A_23_P119593	EPHX3	epoxide hydrolase 3	1.71078	1.54241
A_24_P102343	EPN3	epsin 3	1.52821	1.52782
A_24_P401990	ERCC2	excision repair cross-complementing rodent repair deficiency, complementation group 2	1.69492	1.70427
A_23_P97218	ERO1LB	ERO1-like beta (S. cerevisiae)	-1.53246	-1.54685
A_24_P13190	ESAM	endothelial cell adhesion molecule	1.63489	1.82372
A_24_P205263	ESF1	ESF1, nucleolar pre-rRNA processing protein, homolog (S. cerevisiae)	-1.54729	-1.70663
A_23_P12405	ESPN	espin	1.61024	1.87671
A_23_P51117	ETAA1	Ewing tumor-associated antigen 1	-1.54365	-1.75547
A_24_P104512	EVPL	envoplakin	1.54451	1.60208
A_24_P416055	FAM103A1	family with sequence similarity 103, member A1	1.68658	1.65893
A_32_P218228	FAM109B	family with sequence similarity 109, member B	1.65538	1.73095
A_24_P150428	FAM124A	family with sequence similarity 124A	2.14261	1.68304
A_23_P62429	FAM127B	family with sequence similarity 127, member B	1.52263	1.54406
A_32_P10683	FAM38A	family with sequence similarity 38, member A	1.66892	1.6064
A_24_P76313	FAM43B	family with sequence similarity 43, member B	1.53164	1.57489
A_23_P137751	FAM46C	family with sequence similarity 46, member C	1.85096	1.59981
A_32_P230868	FAM65A	family with sequence similarity 65, member A	1.61756	1.50059
A_32_P19752	FAM76B	family with sequence similarity 76, member B	-1.54767	-1.78255
A_23_P102160	FAM82A1	family with sequence similarity 82, member A1	-1.60062	-1.57774
A_32_P106732	FANCM	Fanconi anemia, complementation group M	-1.59154	-1.53379
A_23_P101893	FBN3	fibrillin 3	1.50921	1.67668
A_24_P151959	FBXO17	F-box protein 17	1.67107	1.56614
A_23_P103765	FCER1A	Fc fragment of IgE, high affinity I, receptor for; alpha polypeptide	-1.80587	-1.57783
A_23_P160849	FCER1G	Fc fragment of IgE, high affinity I, receptor for; gamma polypeptide	1.68384	1.60412
A_23_P56239	FFAR3	free fatty acid receptor 3	1.63952	1.54036
A_23_P125164	FHIT	fragile histidine triad gene	1.86242	1.64963
A_24_P15621	FLJ43855	solute carrier family 6 (neurotransmitter transporter, creatine), member 10 (pseudogene)	1.62027	1.81095
A_23_P82959	FOXH1	forkhead box H1	1.63642	1.61567
A_24_P168033	FOXJ1	forkhead box J1	1.56848	1.65616
A_23_P19042	GABRB2	gamma-aminobutyric acid (GABA) A receptor, beta 2	1.58797	1.55797
A_24_P194313	GCFC1	GC-rich sequence DNA-binding factor 1	-1.54985	-1.54716
A_23_P259955	GDF5	growth differentiation factor 5	1.56662	1.7042
A_23_P216845	GFI1B	growth factor independent 1B transcription repressor	1.55792	1.6505
A_24_P163574	GIGYF1	GRB10 interacting GYF protein 1	1.79484	1.69201
A_23_P110611	GIN1	gypsy retrotransposon integrase 1	-1.67055	-1.80074
A_24_P373768	GIPR	gastric inhibitory polypeptide receptor	1.62135	1.57804
A_23_P308800	GLS	glutaminase	-1.55578	-1.58294
A_32_P103669	GOLGA8E/GOLGA8G	golgin A8 family, member G	-1.62289	-1.5819
A_23_P152926	GP1BA	glycoprotein Ib (platelet), alpha polypeptide	1.94236	1.90863
A_23_P435407	GPC4	glypican 4	1.72302	1.71107
A_23_P49559	GPR142	G protein-coupled receptor 142	1.60688	1.57432
A_23_P92275	GPR156	G protein-coupled receptor 156	1.59266	1.63534
A_23_P42112	GPR31	G protein-coupled receptor 31	1.70774	1.67612
A_23_P253012	GRAMD1C	GRAM domain containing 1C	-1.63996	-1.70723
A_23_P133445	GZMA	granzyme A (granzyme 1, cytotoxic T-lymphocyte-associated serine esterase 3)	-1.52092	-1.54455
A_23_P114707	H6PD	hexose-6-phosphate dehydrogenase (glucose 1-dehydrogenase)	1.72396	1.64451
A_23_P41512	HAUS3	HAUS augmin-like complex, subunit 3	-1.52016	-1.52845
A_23_P149448	HES4	hairy and enhancer of split 4 (Drosophila)	1.85513	1.68929
A_24_P186551	HGC6.3	hypothetical LOC100128124	1.74082	1.75125
A_32_P336445	HINT1	histidine triad nucleotide binding protein 1	-1.51475	-2.11536
A_24_P64407	HMX2	H6 family homeobox 2	1.86403	1.72505
A_23_P142125	HRC	histidine rich calcium binding protein	1.6491	1.53405
A_24_P301837	HRH3	histamine receptor H3	1.64715	1.57821
A_24_P936758	IGF2	insulin-like growth factor 2 (somatomedin A)	1.65874	1.6588
A_23_P250156	IGF2BP2	insulin-like growth factor 2 mRNA binding protein 2	1.72013	1.5223
A_24_P124325	IKZF5	IKAROS family zinc finger 5 (Pegasus)	-1.51653	-1.55406
A_23_P73348	IRX6	iroquois homeobox 6	1.57563	1.76513
A_23_P77971	ITGA2B	integrin, alpha 2b (platelet glycoprotein IIb of IIb/IIIa complex, antigen CD41)	2.11986	2.29332
A_23_P38519	ITGB3	integrin, beta 3 (platelet glycoprotein IIIa, antigen CD61)	1.91779	1.93022
A_23_P166633	ITGB5	integrin, beta 5	1.63009	1.68293
A_24_P308096	JAK3	Janus kinase 3	1.79166	1.69454
A_23_P50426	KANK2	KN motif and ankyrin repeat domains 2	1.64793	1.96538
A_23_P377882	KCNH2	potassium voltage-gated channel, subfamily H (eag-related), member 2	1.54094	1.68589
A_23_P109026	KCNK15	potassium channel, subfamily K, member 15	1.61572	1.64464
A_23_P86874	KCNK7	potassium channel, subfamily K, member 7	1.99944	1.73216
A_23_P123393	KCNQ3	potassium voltage-gated channel, KQT-like subfamily, member 3	1.72415	1.74027
A_23_P207967	KIAA0427	KIAA0427	1.50805	1.5499
A_23_P30956	KIAA0776	KIAA0776	-1.50469	-1.66475
A_23_P356125	KIAA1468	KIAA1468	-1.66674	-1.66293
A_24_P288298	KIR2DL4	killer cell immunoglobulin-like receptor, two domains, long cytoplasmic tail, 4	1.60754	1.70771
A_23_P104741	KIRREL3	kin of IRRE like 3 (Drosophila)	1.58062	1.67202
A_23_P393627	KLF14	Kruppel-like factor 14	1.79099	1.81093
A_23_P422131	KLHDC7A	kelch domain containing 7A	2.08493	2.08604
A_23_P99275	KLRB1	killer cell lectin-like receptor subfamily B, member 1	-1.50936	-1.59922
A_23_P139654	KLRC1	killer cell lectin-like receptor subfamily C, member 1	-1.74713	-1.89912
A_23_P128281	KLRC3	killer cell lectin-like receptor subfamily C, member 3	-1.67013	-2.11858
A_32_P158966	KLRF1	killer cell lectin-like receptor subfamily F, member 1	-1.7343	-1.75861
A_23_P107465	KRT31	keratin 31	1.61964	1.57743
A_23_P25187	KRT81	keratin 81	1.80065	1.55688
A_32_P481377	KRTAP11-1	keratin associated protein 11-1	1.59023	1.56662
A_23_P4400	KRTAP4-11	keratin associated protein 4-11	1.58	1.60572
A_23_P15798	KRTAP4-12	keratin associated protein 4-12	1.60127	1.57195
A_23_P21382	LAMB2	laminin, beta 2 (laminin S)	1.66115	1.52216
A_23_P404685	LCE1A	late cornified envelope 1A	1.8839	1.68555
A_23_P115519	LCE3D	late cornified envelope 3D	1.55868	1.73276
A_23_P56288	LENG8	leukocyte receptor cluster (LRC) member 8	1.69698	1.76234
A_23_P23839	LGR6	leucine-rich repeat containing G protein-coupled receptor 6	1.5814	1.5938
A_23_P218505	LHB	luteinizing hormone beta polypeptide	2.12569	2.14928
A_24_P221551	LOC100129113	hypothetical protein LOC100129113	1.72447	1.67893
A_23_P105276	LOC100287429/ZNF84	zinc finger protein 84	-1.6138	-1.52688
A_24_P923704	LOC100287643	hypothetical protein LOC100287643	1.62457	1.6975
A_32_P200237	LOC157740	hypothetical protein C8orf9	1.63295	1.64053
A_24_P311063	LOC441869	hypothetical protein LOC441869	2.21442	1.94389
A_32_P4228	LOC728450	Uncharacterized protein C20orf61	1.51617	1.53818
A_24_P31583	LOC729991-MEF2B	LOC729991-MEF2B readthrough	1.63576	1.6341
A_23_P3552	LOC94431	RNA polymerase I transcription factor homolog (S. cerevisiae) pseudogene 1	-1.62925	-1.5183
A_24_P260325	LRAT	lecithin retinol acyltransferase (phosphatidylcholine--retinol O-acyltransferase)	1.83503	1.84902
A_23_P148969	LRRC40	leucine rich repeat containing 40	-1.59986	-1.51938
A_23_P207493	LUC7L3	LUC7-like 3 (S. cerevisiae)	-1.68022	-1.52991
A_24_P161382	MAFIP/TEKT4P1	MAFF interacting protein	1.57989	1.63942
A_23_P255663	MANEA	mannosidase, endo-alpha	-1.53525	-1.62534
A_23_P419277	MARCH8	membrane-associated ring finger (C3HC4) 8	1.52593	1.62912
A_24_P239479	MATN1	matrilin 1, cartilage matrix protein	1.66227	1.7202
A_23_P56654	MCEE	methylmalonyl CoA epimerase	-1.52135	-1.59733
A_24_P117301	MCM3AP-AS1	MCM3AP antisense RNA 1 (non-protein coding)	-1.55119	-1.62182
A_23_P116235	MDK	midkine (neurite growth-promoting factor 2)	1.60444	1.5964
A_23_P51679	MEF2D	myocyte enhancer factor 2D	1.68114	1.65919
A_32_P40547	MEG3	maternally expressed 3 (non-protein coding)	1.68945	1.59295
A_23_P39453	MEX3D	mex-3 homolog D (C. elegans)	2.21841	2.17333
A_23_P74330	MGC4473	hypothetical LOC79100	1.72081	1.69617
A_24_P226008	MGLL	monoglyceride lipase	1.66425	1.63941
A_24_P206305	MICALL2	MICAL-like 2	1.56259	1.58967
A_24_P184445	MMP19	matrix metallopeptidase 19	1.67383	1.58911
A_23_P40174	MMP9	matrix metallopeptidase 9 (gelatinase B, 92kDa gelatinase, 92kDa type IV collagenase)	1.69746	1.57629
A_23_P108662	MOGS	mannosyl-oligosaccharide glucosidase	1.7423	1.62739
A_23_P137806	MPL	myeloproliferative leukemia virus oncogene	1.78499	1.74412
A_32_P175282	MPST	mercaptopyruvate sulfurtransferase	1.81565	1.77027
A_24_P355609	MRGPRF	MAS-related GPR, member F	1.61049	1.58093
A_24_P239183	MUC4	mucin 4, cell surface associated	1.64014	1.59318
A_23_P43157	MYBL1	v-myb myeloblastosis viral oncogene homolog (avian)-like 1	-1.66275	-1.56445
A_23_P360240	MYEOV	myeloma overexpressed (in a subset of t(11;14) positive multiple myelomas)	1.59937	1.56996
A_23_P143817	MYLK	myosin light chain kinase	1.67261	1.59569
A_23_P160438	MYOG	myogenin (myogenic factor 4)	2.07455	1.90897
A_24_P385942	MYOZ3	myozenin 3	1.53396	1.6427
A_23_P87329	NAT10	N-acetyltransferase 10 (GCN5-related)	1.56681	1.57127
A_23_P387856	NEDD4L	neural precursor cell expressed, developmentally down-regulated 4-like	1.57937	1.5761
A_24_P858698	NFIX	nuclear factor I/X (CCAAT-binding transcription factor)	1.63409	2.08567
A_23_P79086	NFKBIB	nuclear factor of kappa light polypeptide gene enhancer in B-cells inhibitor, beta	1.5362	1.59991
A_23_P377717	NOVA2	neuro-oncological ventral antigen 2	2.33624	1.99413
A_23_P20075	NPC1L1	NPC1 (Niemann-Pick disease, type C1, gene)-like 1	1.77374	1.79023
A_23_P259362	NPCDR1	nasopharyngeal carcinoma, down-regulated 1	1.70576	1.61506
A_24_P304969	NPRL3	nitrogen permease regulator-like 3 (S. cerevisiae)	1.78983	2.06072
A_23_P116264	NRGN	neurogranin (protein kinase C substrate, RC3)	1.60582	1.84636
A_23_P82088	NRN1	neuritin 1	2.09566	1.91792
A_23_P100408	NTN3	netrin 3	1.50688	1.50786
A_23_P164733	NUMBL	numb homolog (Drosophila)-like	2.0307	1.95318
A_23_P332439	NUPL1	nucleoporin like 1	-1.51622	-1.58115
A_23_P171336	NXF3	nuclear RNA export factor 3	1.67568	1.63811
A_24_P353412	NXPH4	neurexophilin 4	1.65539	1.54951
A_23_P137046	NYX	nyctalopin	1.87793	1.75855
A_23_P75867	OR10A4	olfactory receptor, family 10, subfamily A, member 4	1.65239	1.7187
A_24_P349274	OR4X2	olfactory receptor, family 4, subfamily X, member 2	1.50171	1.52953
A_23_P98744	OR52K2	olfactory receptor, family 52, subfamily K, member 2	1.54053	1.57074
A_23_P123164	OR6W1P	olfactory receptor, family 6, subfamily W, member 1 pseudogene	1.87711	1.78733
A_24_P371053	ORMDL1	ORM1-like 1 (S. cerevisiae)	-1.6497	-1.78882
A_23_P129829	ORMDL3	ORM1-like 3 (S. cerevisiae)	1.91392	1.78027
A_23_P57474	OSBP2	oxysterol binding protein 2	1.6949	1.84152
A_23_P90997	OTOS	otospiralin	1.62476	1.53413
A_23_P124003	P2RX2	purinergic receptor P2X, ligand-gated ion channel, 2	1.53559	1.71198
A_23_P127721	P2RX3	purinergic receptor P2X, ligand-gated ion channel, 3	1.70947	1.62482
A_23_P170901	PACRG	PARK2 co-regulated	1.54068	1.50481
A_24_P188056	PARP11	poly (ADP-ribose) polymerase family, member 11	-1.54568	-1.66632
A_23_P144627	PCDHB13	protocadherin beta 13	1.51917	1.58487
A_24_P23636	PCLO	piccolo (presynaptic cytomatrix protein)	1.73684	1.75616
A_23_P401106	PDE2A	phosphodiesterase 2A, cGMP-stimulated	1.60385	1.58812
A_23_P259328	PEX3	peroxisomal biogenesis factor 3	-1.61321	-1.6837
A_23_P76992	PGF	placental growth factor	1.66626	1.6843
A_23_P151106	PHB2	prohibitin 2	1.76016	1.67031
A_24_P535219	PHF10	PHD finger protein 10	-1.63615	-1.58164
A_24_P630039	PHIP	pleckstrin homology domain interacting protein	-1.55771	-1.74874
A_24_P175176	PHTF2	putative homeodomain transcription factor 2	-1.55153	-1.7917
A_23_P104346	PIP4K2A	phosphatidylinositol-5-phosphate 4-kinase, type II, alpha	1.60131	1.5438
A_24_P387869	PKN2	protein kinase N2	-1.54445	-1.81407
A_23_P103465	PLA2G5	phospholipase A2, group V	1.6144	1.6215
A_23_P44533	PLCXD2	phosphatidylinositol-specific phospholipase C, X domain containing 2	2.11503	2.01192
A_23_P40059	PMS1	PMS1 postmeiotic segregation increased 1 (S. cerevisiae)	-1.67944	-1.70079
A_23_P306890	POLI	polymerase (DNA directed) iota	-1.5399	-1.54399
A_23_P157449	POLR2K	polymerase (RNA) II (DNA directed) polypeptide K, 7.0kDa	-1.56605	-2.05441
A_23_P168584	POMZP3	POM121 and ZP3 fusion	1.65409	1.66315
A_24_P190402	PPP6R1	protein phosphatase 6, regulatory subunit 1	1.59838	1.56212
A_23_P502808	PRIMA1	proline rich membrane anchor 1	1.83976	1.70522
A_23_P135848	PROP1	PROP paired-like homeobox 1	1.77567	1.74369
A_23_P163113	PRPF39	PRP39 pre-mRNA processing factor 39 homolog (S. cerevisiae)	-1.60435	-1.63281
A_24_P178300	PRR21	proline rich 21	1.62891	1.54987
A_23_P80382	PRR5	proline rich 5 (renal)	1.52462	1.60581
A_23_P142335	PSG2	pregnancy specific beta-1-glycoprotein 2	1.64564	1.62567
A_24_P792734	PSMC6	proteasome (prosome, macropain) 26S subunit, ATPase, 6	-1.50326	-1.84666
A_24_P75158	PTAR1	protein prenyltransferase alpha subunit repeat containing 1	-1.63994	-1.66349
A_23_P30755	PTCRA	pre T-cell antigen receptor alpha	1.60882	1.56486
A_24_P64167	PTGS1	prostaglandin-endoperoxide synthase 1 (prostaglandin G/H synthase and cyclooxygenase)	1.61209	1.7194
A_23_P12392	PTPRC	protein tyrosine phosphatase, receptor type, C	-1.50413	-1.67233
A_24_P106728	PUS7	pseudouridylate synthase 7 homolog (S. cerevisiae)	1.55034	1.53871
A_23_P207842	RARA	retinoic acid receptor, alpha	1.93012	1.86576
A_23_P387552	RARG	retinoic acid receptor, gamma	1.62934	1.69785
A_24_P930442	RCC1	regulator of chromosome condensation 1	1.63485	1.62411
A_32_P167122	RCOR3	REST corepressor 3	-1.55288	-1.61733
A_23_P96285	REEP1	receptor accessory protein 1	1.65479	1.64558
A_32_P3742	RFX3	regulatory factor X, 3 (influences HLA class II expression)	-1.53092	-1.66071
A_23_P117912	RHOV	ras homolog gene family, member V	1.66715	1.616
A_23_P53630	RNF10	ring finger protein 10	1.58687	1.85823
A_23_P254970	RNPC3	RNA-binding region (RNP1, RRM) containing 3	1.82432	1.77432
A_24_P85143	ROBO3	roundabout, axon guidance receptor, homolog 3 (Drosophila)	1.72239	1.66579
A_23_P143958	RPL22L1	ribosomal protein L22-like 1	-1.57792	-2.84414
A_23_P34018	RPL39	ribosomal protein L39	-1.70477	-2.33612
A_23_P118095	RPL3L	ribosomal protein L3-like	1.64921	1.73433
A_23_P7066	RPL9	ribosomal protein L9	-1.65865	-2.34981
A_32_P14744	RPS15A	ribosomal protein S15a	-1.67335	-2.11554
A_23_P117721	RPS17	ribosomal protein S17	-1.50223	-2.05536
A_24_P548354	RPS29	ribosomal protein S29	-1.53735	-1.80519
A_32_P58074	RPS3A	ribosomal protein S3A	-1.73256	-3.07829
A_24_P169378	RPS7	ribosomal protein S7	-1.58173	-2.535
A_23_P65768	RSL24D1	ribosomal L24 domain containing 1	-1.51952	-2.12059
A_32_P71113	SCAI	suppressor of cancer cell invasion	-1.6145	-1.54069
A_23_P215900	SCARA3	scavenger receptor class A, member 3	1.57831	1.57598
A_23_P116259	SCN3B	sodium channel, voltage-gated, type III, beta	1.63309	1.71779
A_24_P117782	SCRT2	scratch homolog 2, zinc finger protein (Drosophila)	1.53133	1.50088
A_23_P168974	SDCBP	syndecan binding protein (syntenin)	-1.62503	-1.58739
A_23_P89691	SDK2	sidekick homolog 2 (chicken)	2.01143	1.69493
A_24_P153734	SEC16B	SEC16 homolog B (S. cerevisiae)	2.22382	2.3268
A_23_P16032	SEDLP	trafficking protein particle complex 2 pseudogene 1	-1.53804	-1.75965
A_24_P265856	SENP7	SUMO1/sentrin specific peptidase 7	-1.66037	-1.60802
A_23_P29124	SEPT5	septin 5	1.54373	1.627
A_24_P940725	SFRS18	splicing factor, arginine/serine-rich 18	-1.67499	-1.59053
A_23_P45248	SH2D1A	SH2 domain containing 1A	-1.56983	-1.85315
A_23_P94942	SHARPIN	SHANK-associated RH domain interactor	1.86808	1.90233
A_32_P176036	SHC3	SHC (Src homology 2 domain containing) transforming protein 3	1.68649	1.62384
A_23_P115573	SHISA4	shisa homolog 4 (Xenopus laevis)	1.72224	2.0237
A_23_P337790	SHPRH	SNF2 histone linker PHD RING helicase	-1.62345	-1.5201
A_23_P160466	SLC19A2	solute carrier family 19 (thiamine transporter), member 2	-1.66337	-1.65832
A_23_P161968	SLC22A10	solute carrier family 22, member 10	1.78336	1.83726
A_24_P372643	SLC22A18AS	solute carrier family 22 (organic cation transporter), member 18 antisense	2.28668	1.98858
A_23_P64070	SLC25A45	solute carrier family 25, member 45	1.53508	1.69546
A_23_P106258	SLC25A47	solute carrier family 25, member 47	1.79735	1.84165
A_32_P812442	SLC36A3	solute carrier family 36 (proton/amino acid symporter), member 3	1.58298	1.51337
A_23_P84929	SLC38A5	solute carrier family 38, member 5	1.74441	1.85077
A_24_P368575	SLC4A7	solute carrier family 4, sodium bicarbonate cotransporter, member 7	-1.62294	-1.72946
A_23_P159937	SLC6A8	solute carrier family 6 (neurotransmitter transporter, creatine), member 8	1.63888	1.7515
A_32_P163215	SMARCA2	SWI/SNF related, matrix associated, actin dependent regulator of chromatin, subfamily a, member 2	1.88647	1.88957
A_23_P102731	SMOX	spermine oxidase	1.59275	1.81716
A_23_P41365	SMR3A	submaxillary gland androgen regulated protein 3A	1.83518	1.74671
A_23_P102235	SNRPG	small nuclear ribonucleoprotein polypeptide G	-1.6245	-2.29902
A_24_P920525	SORBS1	sorbin and SH3 domain containing 1	1.5491	1.56684
A_23_P7642	SPARC	secreted protein, acidic, cysteine-rich (osteonectin)	1.67522	1.84444
A_23_P118086	SPATA2L	spermatogenesis associated 2-like	1.63879	1.58458
A_32_P180435	SPDYE1/SPDYE5	speedy homolog E1 (Xenopus laevis)	-1.7615	-1.55451
A_23_P431388	SPOCD1	SPOC domain containing 1	1.82669	1.74457
A_32_P134968	SPTB	spectrin, beta, erythrocytic	1.77761	2.04887
A_24_P293114	SPTBN4	spectrin, beta, non-erythrocytic 4	1.68638	1.78914
A_23_P42768	SRRM3	serine/arginine repetitive matrix 3	1.73037	1.68846
A_24_P222911	SRSF7	serine/arginine-rich splicing factor 7	-1.5308	-1.52818
A_23_P318800	SSTR2	somatostatin receptor 2	1.67979	1.64582
A_24_P374962	STAG3L1	stromal antigen 3-like 1	1.66065	1.73617
A_23_P63371	TAL1	T-cell acute lymphocytic leukemia 1	1.60743	1.55787
A_23_P218269	TAOK2	TAO kinase 2	2.1252	2.14072
A_23_P160890	TAS1R1	taste receptor, type 1, member 1	1.60241	1.54508
A_23_P363196	TCL6	T-cell leukemia/lymphoma 6 (non-protein coding)	1.90911	1.8547
A_24_P243396	TCOF1	Treacher Collins-Franceschetti syndrome 1	1.57607	1.55216
A_23_P65217	TGDS	TDP-glucose 4,6-dehydratase	-1.50303	-1.51149
A_23_P36364	THY1	Thy-1 cell surface antigen	1.87796	1.7394
A_23_P67127	TMEM145	transmembrane protein 145	1.62226	1.56418
A_23_P156355	TMEM161B	transmembrane protein 161B	-1.61336	-1.65201
A_24_P6294	TMEM164	transmembrane protein 164	1.65957	1.59798
A_24_P414952	TMEM168	transmembrane protein 168	-1.55449	-1.57925
A_24_P136453	TNS1	tensin 1	1.61711	1.60385
A_23_P215642	TNS3	tensin 3	1.57914	1.53029
A_23_P156708	TNXB	tenascin XB	1.5321	1.72353
A_24_P260582	TRIM52	tripartite motif containing 52	-1.54915	-1.77863
A_23_P314052	TRIM58	tripartite motif containing 58	1.89669	2.66375
A_23_P63908	TRUB1	TruB pseudouridine (psi) synthase homolog 1 (E. coli)	-1.6237	-1.65926
A_23_P323930	TSPAN5	tetraspanin 5	1.61084	1.62074
A_23_P73150	TTC25	tetratricopeptide repeat domain 25	1.56597	1.59442
A_24_P414556	TTC33	tetratricopeptide repeat domain 33	-1.55724	-1.58701
A_23_P332392	TTC9B	tetratricopeptide repeat domain 9B	1.73331	1.6173
A_23_P6034	TUBB1	tubulin, beta 1	1.59403	1.77387
A_23_P62361	UBL4A	ubiquitin-like 4A	2.12308	2.03125
A_32_P112910	UBL4B	ubiquitin-like 4B	1.6508	1.67203
A_23_P17330	UCKL1	uridine-cytidine kinase 1-like 1	1.58959	1.61301
A_23_P212954	UGT2A1	UDP glucuronosyltransferase 2 family, polypeptide A1, complex locus	1.91628	2.05708
A_24_P933794	UNQ1945	VLGN1945	1.77501	1.72494
A_24_P112160	UPK3B	uroplakin 3B	1.60136	1.57077
A_32_P128701	USP53	ubiquitin specific peptidase 53	-1.63394	-1.60916
A_23_P63343	UTS2	urotensin 2	-3.60007	-1.59236
A_23_P77000	VASH1	vasohibin 1	1.74	1.86038
A_24_P945293	VPS24	vacuolar protein sorting 24 homolog (S. cerevisiae)	1.58623	1.60569
A_23_P86089	VWA1	von Willebrand factor A domain containing 1	1.58946	1.57823
A_23_P80867	VWA5B2	von Willebrand factor A domain containing 5B2	1.53416	1.54246
A_23_P52986	VWCE	von Willebrand factor C and EGF domains	1.6729	1.69156
A_23_P105562	VWF	von Willebrand factor	1.64207	1.6757
A_23_P86054	WDTC1	WD and tetratricopeptide repeats 1	2.02533	1.96695
A_23_P250701	WNK1	WNK lysine deficient protein kinase 1	1.61939	1.96941
A_24_P22746	ZADH2	zinc binding alcohol dehydrogenase domain containing 2	-1.6228	-1.51826
A_23_P99693	ZBTB1	zinc finger and BTB domain containing 1	-1.94631	-1.91691
A_24_P312417	ZBTB26	zinc finger and BTB domain containing 26	-1.66526	-1.71312
A_24_P286054	ZFYVE16	zinc finger, FYVE domain containing 16	-1.60543	-1.7818
A_23_P125748	ZMAT1	zinc finger, matrin-type 1	-1.62844	-1.64454
A_23_P161091	ZMYM1	zinc finger, MYM-type 1	-1.58469	-1.72597
A_24_P116766	ZNF207	zinc finger protein 207	-1.77679	-1.6109
A_23_P128060	ZNF26	zinc finger protein 26	-1.51587	-1.60602
A_23_P14708	ZNF280D	zinc finger protein 280D	-1.75659	-1.97228
A_23_P209032	ZNF302	zinc finger protein 302	-1.73415	-1.76944
A_23_P5221	ZNF333	zinc finger protein 333	1.53022	1.52395
A_23_P27424	ZNF418	zinc finger protein 418	1.73309	1.80059
A_23_P434430	ZNF439	zinc finger protein 439	-1.71928	-1.81588
A_32_P98348	ZNF525	zinc finger protein 525	-1.58633	-2.01283
A_32_P234753	ZNF546	zinc finger protein 546	1.56327	1.58635
A_23_P354827	ZNF550	zinc finger protein 550	-1.66008	-1.51195
A_23_P354894	ZNF567	zinc finger protein 567	-1.51302	-1.57783
A_23_P89145	ZNF83	zinc finger protein 83	-1.82591	-1.65806
A_24_P791669	ZNF879	zinc finger protein 879	-1.61828	-1.56262
A_23_P501080	ZNF92	zinc finger protein 92	-1.543	-1.70468
A_24_P242299	ZRANB2	zinc finger, RAN-binding domain containing 2	-1.73614	-1.89295
